# Supplementary material for: Functional Profiles of Phyllosphere and Rhizosphere Metagenomes Differ Across Milkweed Species
Source: Environ Microbiol Rep. 2025 Jul 15;17(4):e70150. doi: 10.1111/1758-2229.70150 (PMC12264086; doi:10.1111/1758-2229.70150)
Supplement: Supplementary file 1 — Table S1. Global Positioning System (GPS) coordinates of the site soil was sampled from in Indiana, United States of America. Table S2. Sequencing summary. A list of each individual sample sequenced, the different treatments that sample was a part of, the initial number of reads samples had after base quality control, and the number of reads after removal of any host contamination (human, milkweed, and monarch). Table S3. Summary of results from Kruskal‐Wallis tests on alpha diversity metrics compared across plant spp. and insect presence in the phyllosphere and rhizosphere. Table S4. Summary of PERMANOVA of Bray–Curtis dissimilarity comparing taxonomic profiles of phyllosphere and rhizosphere communities across plant spp. and insect presence. Table S5. Summary of PERMDISP test of Bray–Curtis dissimilarity for taxonomic profiles of phyllosphere and rhizosphere communities across plant spp. and insect presence. Table S6. Summary of pairwise PERMANOVA of Bray–Curtis dissimilarity for each microbiome type (phyllosphere and rhizosphere). These comparisons tested for differences in taxonomic composition between each individual plant spp. Table S7. Summary of total gene relative abundance (for genes with assigned KOs), grouped by KEGG orthology functional category, for both the phyllosphere and rhizosphere in each plant spp. Table S8. Summary of PERMANOVA of Bray–Curtis dissimilarity for functional profiling of bacterial genes for each microbiome type (phyllosphere and rhizosphere) comparing across plant spp. and insect presence. Table S9. Summary of pairwise PERMANOVA of Bray–Curtis dissimilarity (for functional profiling of bacterial genes) for each microbiome type (phyllosphere and rhizosphere). These comparisons tested for differences in composition between functional gene profiles between each individual plant spp. Table S10. Summary of PERMDISP test of Bray–Curtis dissimilarity (for functional profiling of bacterial genes) comparing plant spp. for each microbiome ty [file EMI4-17-e70150-s001.xlsx]

## Sheet: Legend
Environmental Microbiology Reports Supporting Information
Atricle title: Functional profiles of phyllosphere and rhizosphere metagenomes differ across milkweed species
Authors: Thorsten E. Hansen and Laramy S. Enders
Article acceptance date:
Table S1: Global Positioning System (GPS) coordinates of the site soil was sampled from in Indiana, United States of America.
Table S2: Sequencing summary. A list of each individual sample sequenced, the different treatments that sample was a part of, the initial number of reads samples had after base quality control, and the number of reads after removal of any host contamination (human, milkweed, and monarch).
Table S3: Summary of results from Kruskal-Wallis tests on alpha diversity metrics compared across plant spp. and insect presence in the phyllosphere and rhizosphere.
Table S4: Summary of PERMANOVA of Bray-Curtis dissimilarity comparing taxonomic profiles of phyllosphere and rhizosphere communities across plant spp. and insect presence.
Table S5: Summary of PERMDISP test of Bray-Curtis dissimilarity for taxonomic profiles of phyllosphere and rhizosphere communities across plant spp. and insect presence.
Table S6: Summary of pairwise PERMANOVA of Bray-Curtis dissimilarity for each microbiome type (phyllosphere and rhizosphere). These comparisons tested for differences in taxonomic composition between each individual plant spp.
Table S7: Summary of total gene relative abundance (for genes with assigned KOs),grouped by KEGG orthology functional category, for both the phyllosphere and rhizosphere in each plant spp.
Table S8: Summary of PERMANOVA of Bray-Curtis dissimilarity for functional profiling of bacterial genes for each microbiome type (phyllosphere and rhizosphere) comparing across plant spp. and insect presence.
Table S9: Summary of pairwise PERMANOVA of Bray-Curtis dissimilarity (for functional profiling of bacterial genes) for each microbiome type (phyllosphere and rhizosphere). These comparisons tested for differences in composition between functional gene profiles between each individual plant spp.
Table S10: Summary of PERMDISP test of Bray-Curtis dissimilarity (for functional profiling of bacterial genes) comparing plant spp. for each microbiome type (phyllosphere and rhizosphere) and insect presence for milkweed microbiomes.
Table S11: Summary of individual PERMANOVA models, separately testing the plant spp. comparison for all samples that have monarchs and those that do not, for the rhizosphere. Each model used Bray-Curtis dissimilarity to test the differences in composition between functional profiles of bacterial genes with assigned KOs.
Table S12: Summary of individual pairwise PERMANOVA of Bray-Curtis dissimilarity (separately testing the plant spp. comparison for all samples that have monarchs and those that do not) for the rhizosphere. These comparisons tested for differences in composition between functional gene profiles between each individual plant spp.
Table S13: Summary of PERMDISP test of Bray-Curtis dissimilarity of individual PERMANOVA models (separately testing the plant spp. comparison for all samples that have monarchs and those that do not) for the rhizosphere.
Table S14: Summary of KEGG pathway counts, for the top five KEGG functional categories, for differentially abundant genes in the phyllosphere Asclepias curassavica vs Asclepias syriaca comparison.
Table S15: Summary of KEGG pathway counts, for the top five KEGG functional categories, for differentially abundant genes in the phyllosphere Asclepias curassavica vs Asclepias tuberosa comparison.
Table S16: Summary of KEGG pathway counts, for the top five KEGG functional categories, for differentially abundant genes in the phyllosphere Asclepias syriaca vs Asclepias tuberosa comparison.
Table S17: Summary of KEGG pathway counts, for the top five KEGG functional categories, for differentially abundant genes in the rhizosphere Asclepias curassavica vs Asclepias syriaca comparison.
Table S18: Summary of KEGG pathway counts, for the top five KEGG functional categories, for differentially abundant genes in the rhizosphere Asclepias curassavica vs Asclepias tuberosa comparison.
Table S19: Summary of KEGG pathway counts, for the top five KEGG functional categories, for differentially abundant genes in the rhizosphere Asclepias syriaca vs Asclepias tuberosa comparison.
Table S20: Summary of individual PERMANOVA models, testing the insect presence comparison for each individual plant spp., for the rhizosphere. Each model used Bray-Curtis dissimilarity to test the differences in composition between functional profiles of bacterial genes with assigned KOs.
Table S21: Summary of PERMDISP test of Bray-Curtis dissimilarity of individual PERMANOVA models (testing the insect presence comparison for each individual plant spp.) for the rhizosphere.
Table S22: Summary of KEGG pathway counts, for the top five KEGG functional categories, for differentially abundant genes in the phyllosphere for monarch absence vs monarch presence comparison.
Table S23: Summary of KEGG pathway counts, for the top five KEGG functional categories, for differentially abundant genes in the rhizosphere for monarch absence vs monarch presence comparison.
Table S24: Summary of KEGG pathway counts (for metabolism of terpenoids and polyketides along with xenobiotics biodegradation and metabolism), for differentially abundant genes in the phyllosphere, for each comparison.
Table S25: Over representation analysis of differentially abundant genes, by more than 2-fold, between treatment comparisons based on KEGG pathways (for metabolism of terpenoids and polyketides along with xenobiotics biodegradation and metabolism)
Table S26: Summary of KEGG pathway counts (for metabolism of terpenoids and polyketides along with xenobiotics biodegradation and metabolism), for differentially abundant genes in the rhizosphere, for each comparison.
Table S27: Summary of PERMANOVA of Bray-Curtis dissimilarity (for PSM database gene alignments) comparing plant spp. for each microbiome type (phyllosphere and rhizosphere) and insect presence for milkweed microbiomes.
Table S28: Summary of pairwise PERMANOVA of Bray-Curtis dissimilarity (for PSM database gene alignments) for each microbiome type (phyllosphere and rhizosphere). These comparisons tested for differences in composition between the genes aligned to PSM database for each individual plant spp. comparison.
Table S29: Summary of PERMDISP test of Bray-Curtis dissimilarity (for PSM database gene alignments) comparing plant spp. for each microbiome type (phyllosphere and rhizosphere) and insect presence for milkweed microbiomes.
Table S30: Summary of EC enzyme pathway counts, for differentially abundant PSM genes, in the phyllosphere and rhizosphere, for each plant spp. comparison.

## Sheet: S1
Supplemental Table 1: Global Positioning System (GPS) coordinates of the site soil was sampled from in Indiana, United States of America.
	Conrad Savanna Nature Preserve	Conrad Station Savanana (Unit A)	Grace Teninga Discovery Trail (Unit R)
Site 1	41° 6’4.65” N, 87° 27’39.28” W	41° 6’23.35” N, 87° 26’37.62” W	41° 5’14.76” N, 87° 25’3.77” W
Site 2	41° 6’5.08” N, 87° 27’14.46” W	41° 6’22.02” N, 87° 26’44.61” W	41° 5’19.69” N, 87° 25’6.34” W
Site 3	41° 6’19.11” N, 87° 27’21.51” W	41° 6’38.67” N, 87° 26’29.60” W	41° 5’18.20” N, 87° 25’1.25” W
	Supplemental Table 1

## Sheet: S2
Supplemental Table 2: Sequencing summary. A list of each individual sample sequenced, the different treatments that sample was a part of, the initial number of reads samples had after base quality control, and the number of reads after removal of any host contamination (human, milkweed, and monarch).
Sample ID	Monarch presence	Plant spp.	Microbiome source	No. of reads	No. of bacterial reads
CSNP-3-B-slurry-DNA_S83_R1_001_P.fastq.gz	None	None	Initial field soil slurry	44984640	44009757
CSNP-3-B-slurry-DNA_S83_R2_001_P.fastq.gz	None	None	Initial field soil slurry	44984640	44009757
CSS-1-C-slurry-DNA_S84_R1_001_P.fastq.gz	None	None	Initial field soil slurry	42540503	41375542
CSS-1-C-slurry-DNA_S84_R2_001_P.fastq.gz	None	None	Initial field soil slurry	42540503	41375542
GTDT-3-A-slurry-DNA_S85_R1_001_P.fastq.gz	None	None	Initial field soil slurry	62010351	60277096
GTDT-3-A-slurry-DNA_S85_R2_001_P.fastq.gz	None	None	Initial field soil slurry	62010351	60277096
Combined-slurry-1-DNA_S80_R1_001_P.fastq.gz	None	None	Inoculation slurry	45068120	43915718
Combined-slurry-1-DNA_S80_R2_001_P.fastq.gz	None	None	Inoculation slurry	45068120	43915718
Combined-slurry-2-DNA_S81_R1_001_P.fastq.gz	None	None	Inoculation slurry	39763595	38723877
Combined-slurry-2-DNA_S81_R2_001_P.fastq.gz	None	None	Inoculation slurry	39763595	38723877
Combined-slurry-3-DNA_S82_R1_001_P.fastq.gz	None	None	Inoculation slurry	47892540	46650014
Combined-slurry-3-DNA_S82_R2_001_P.fastq.gz	None	None	Inoculation slurry	47892540	46650014
Mon-C-1-L-DNA_S20_R1_001_P.fastq.gz	Present	A. curassavica	Phyllosphere	43863427	425975
Mon-C-1-L-DNA_S20_R2_001_P.fastq.gz	Present	A. curassavica	Phyllosphere	43863427	425975
Mon-C-1-R-DNA_S50_R1_001_P.fastq.gz	Present	A. curassavica	Rhizosphere	48032758	46078986
Mon-C-1-R-DNA_S50_R2_001_P.fastq.gz	Present	A. curassavica	Rhizosphere	48032758	46078986
Mon-C-11-R-DNA_S61_R1_001_P.fastq.gz	Present	A. curassavica	Rhizosphere	57910661	55505673
Mon-C-11-R-DNA_S61_R2_001_P.fastq.gz	Present	A. curassavica	Rhizosphere	57910661	55505673
Mon-C-18-L-DNA_S38_R1_001_P.fastq.gz	Present	A. curassavica	Phyllosphere	47061446	567504
Mon-C-18-L-DNA_S38_R2_001_P.fastq.gz	Present	A. curassavica	Phyllosphere	47061446	567504
Mon-C-19-L-DNA_S42_R1_001_P.fastq.gz	Present	A. curassavica	Phyllosphere	42575620	433191
Mon-C-19-L-DNA_S42_R2_001_P.fastq.gz	Present	A. curassavica	Phyllosphere	42575620	433191
Mon-C-19-R-DNA_S72_R1_001_P.fastq.gz	Present	A. curassavica	Rhizosphere	56129742	53777145
Mon-C-19-R-DNA_S72_R2_001_P.fastq.gz	Present	A. curassavica	Rhizosphere	56129742	53777145
Mon-C-20-L-DNA_S44_R1_001_P.fastq.gz	Present	A. curassavica	Phyllosphere	40499631	658168
Mon-C-20-L-DNA_S44_R2_001_P.fastq.gz	Present	A. curassavica	Phyllosphere	40499631	658168
Mon-C-20-R-DNA_S74_R1_001_P.fastq.gz	Present	A. curassavica	Rhizosphere	53895529	51690985
Mon-C-20-R-DNA_S74_R2_001_P.fastq.gz	Present	A. curassavica	Rhizosphere	53895529	51690985
Mon-C-4-L-DNA_S24_R1_001_P.fastq.gz	Present	A. curassavica	Phyllosphere	48789287	514383
Mon-C-4-L-DNA_S24_R2_001_P.fastq.gz	Present	A. curassavica	Phyllosphere	48789287	514383
Mon-C-4-R-DNA_S54_R1_001_P.fastq.gz	Present	A. curassavica	Rhizosphere	49718838	47669808
Mon-C-4-R-DNA_S54_R2_001_P.fastq.gz	Present	A. curassavica	Rhizosphere	49718838	47669808
Mon-S-1-L-DNA_S21_R1_001_P.fastq.gz	Present	A. syriaca	Phyllosphere	48164100	1105751
Mon-S-1-L-DNA_S21_R2_001_P.fastq.gz	Present	A. syriaca	Phyllosphere	48164100	1105751
Mon-S-1-R-DNA_S51_R1_001_P.fastq.gz	Present	A. syriaca	Rhizosphere	64818460	61512715
Mon-S-1-R-DNA_S51_R2_001_P.fastq.gz	Present	A. syriaca	Rhizosphere	64818460	61512715
Mon-S-11-L-DNA_S32_R1_001_P.fastq.gz	Present	A. syriaca	Phyllosphere	42830847	145201
Mon-S-11-L-DNA_S32_R2_001_P.fastq.gz	Present	A. syriaca	Phyllosphere	42830847	145201
Mon-S-11-R-DNA_S62_R1_001_P.fastq.gz	Present	A. syriaca	Rhizosphere	53829981	51837026
Mon-S-11-R-DNA_S62_R2_001_P.fastq.gz	Present	A. syriaca	Rhizosphere	53829981	51837026
Mon-S-19-L-DNA_S43_R1_001_P.fastq.gz	Present	A. syriaca	Phyllosphere	35401060	437924
Mon-S-19-L-DNA_S43_R2_001_P.fastq.gz	Present	A. syriaca	Phyllosphere	35401060	437924
Mon-S-19-R-DNA_S73_R1_001_P.fastq.gz	Present	A. syriaca	Rhizosphere	50896835	48642129
Mon-S-19-R-DNA_S73_R2_001_P.fastq.gz	Present	A. syriaca	Rhizosphere	50896835	48642129
Mon-S-20-L-DNA_S45_R1_001_P.fastq.gz	Present	A. syriaca	Phyllosphere	46247846	172819
Mon-S-20-L-DNA_S45_R2_001_P.fastq.gz	Present	A. syriaca	Phyllosphere	46247846	172819
Mon-S-20-R-DNA_S75_R1_001_P.fastq.gz	Present	A. syriaca	Rhizosphere	73267809	70571126
Mon-S-20-R-DNA_S75_R2_001_P.fastq.gz	Present	A. syriaca	Rhizosphere	73267809	70571126
Mon-S-9-L-DNA_S29_R1_001_P.fastq.gz	Present	A. syriaca	Phyllosphere	44181110	378335
Mon-S-9-L-DNA_S29_R2_001_P.fastq.gz	Present	A. syriaca	Phyllosphere	44181110	378335
Mon-S-9-R-DNA_S58_R1_001_P.fastq.gz	Present	A. syriaca	Rhizosphere	46617325	44841540
Mon-S-9-R-DNA_S58_R2_001_P.fastq.gz	Present	A. syriaca	Rhizosphere	46617325	44841540
Mon-T-1-L-DNA_S22_R1_001_P.fastq.gz	Present	A. tuberosa	Phyllosphere	52811964	278231
Mon-T-1-L-DNA_S22_R2_001_P.fastq.gz	Present	A. tuberosa	Phyllosphere	52811964	278231
Mon-T-1-R-DNA_S52_R1_001_P.fastq.gz	Present	A. tuberosa	Rhizosphere	55557921	53402178
Mon-T-1-R-DNA_S52_R2_001_P.fastq.gz	Present	A. tuberosa	Rhizosphere	55557921	53402178
Mon-T-11-L-DNA_S33_R1_001_P.fastq.gz	Present	A. tuberosa	Phyllosphere	45921515	227415
Mon-T-11-L-DNA_S33_R2_001_P.fastq.gz	Present	A. tuberosa	Phyllosphere	45921515	227415
Mon-T-11-R-DNA_S63_R1_001_P.fastq.gz	Present	A. tuberosa	Rhizosphere	56590461	53533015
Mon-T-11-R-DNA_S63_R2_001_P.fastq.gz	Present	A. tuberosa	Rhizosphere	56590461	53533015
Mon-T-20-L-DNA_S46_R1_001_P.fastq.gz	Present	A. tuberosa	Phyllosphere	48101552	460072
Mon-T-20-L-DNA_S46_R2_001_P.fastq.gz	Present	A. tuberosa	Phyllosphere	48101552	460072
Mon-T-20-R-DNA_S76_R1_001_P.fastq.gz	Present	A. tuberosa	Rhizosphere	57634989	55279971
Mon-T-20-R-DNA_S76_R2_001_P.fastq.gz	Present	A. tuberosa	Rhizosphere	57634989	55279971
Mon-T-4-R-DNA_S55_R1_001_P.fastq.gz	Present	A. tuberosa	Rhizosphere	42787279	40631444
Mon-T-4-R-DNA_S55_R2_001_P.fastq.gz	Present	A. tuberosa	Rhizosphere	42787279	40631444
Mon-T-8-L-DNA_S28_R1_001_P.fastq.gz	Present	A. tuberosa	Phyllosphere	50904448	372579
Mon-T-8-L-DNA_S28_R2_001_P.fastq.gz	Present	A. tuberosa	Phyllosphere	50904448	372579
Mon-T-9-L-DNA_S30_R1_001_P.fastq.gz	Present	A. tuberosa	Phyllosphere	43037256	854158
Mon-T-9-L-DNA_S30_R2_001_P.fastq.gz	Present	A. tuberosa	Phyllosphere	43037256	854158
Mon-T-9-R-DNA_S59_R1_001_P.fastq.gz	Present	A. tuberosa	Rhizosphere	52198311	50016396
Mon-T-9-R-DNA_S59_R2_001_P.fastq.gz	Present	A. tuberosa	Rhizosphere	52198311	50016396
NoMon-C-1-L-DNA_S23_R1_001_P.fastq.gz	Absent	A. curassavica	Phyllosphere	45818571	561608
NoMon-C-1-L-DNA_S23_R2_001_P.fastq.gz	Absent	A. curassavica	Phyllosphere	45818571	561608
NoMon-C-1-R-DNA_S53_R1_001_P.fastq.gz	Absent	A. curassavica	Rhizosphere	38116483	36574119
NoMon-C-1-R-DNA_S53_R2_001_P.fastq.gz	Absent	A. curassavica	Rhizosphere	38116483	36574119
NoMon-C-18-L-DNA_S39_R1_001_P.fastq.gz	Absent	A. curassavica	Phyllosphere	36074737	1113825
NoMon-C-18-L-DNA_S39_R2_001_P.fastq.gz	Absent	A. curassavica	Phyllosphere	36074737	1113825
NoMon-C-18-R-DNA_S69_R1_001_P.fastq.gz	Absent	A. curassavica	Rhizosphere	49772685	47784724
NoMon-C-18-R-DNA_S69_R2_001_P.fastq.gz	Absent	A. curassavica	Rhizosphere	49772685	47784724
NoMon-C-20-L-DNA_S47_R1_001_P.fastq.gz	Absent	A. curassavica	Phyllosphere	40587331	378344
NoMon-C-20-L-DNA_S47_R2_001_P.fastq.gz	Absent	A. curassavica	Phyllosphere	40587331	378344
NoMon-C-20-R-DNA_S77_R1_001_P.fastq.gz	Absent	A. curassavica	Rhizosphere	47800878	45885254
NoMon-C-20-R-DNA_S77_R2_001_P.fastq.gz	Absent	A. curassavica	Rhizosphere	47800878	45885254
NoMon-C-4-L-DNA_S25_R1_001_P.fastq.gz	Absent	A. curassavica	Phyllosphere	43302490	422788
NoMon-C-4-L-DNA_S25_R2_001_P.fastq.gz	Absent	A. curassavica	Phyllosphere	43302490	422788
NoMon-C-4-R-DNA_S56_R1_001_P.fastq.gz	Absent	A. curassavica	Rhizosphere	37749755	36137709
NoMon-C-4-R-DNA_S56_R2_001_P.fastq.gz	Absent	A. curassavica	Rhizosphere	37749755	36137709
NoMon-C-9-L-DNA_S31_R1_001_P.fastq.gz	Absent	A. curassavica	Phyllosphere	47837687	880440
NoMon-C-9-L-DNA_S31_R2_001_P.fastq.gz	Absent	A. curassavica	Phyllosphere	47837687	880440
NoMon-C-9-R-DNA_S60_R1_001_P.fastq.gz	Absent	A. curassavica	Rhizosphere	42245930	40479564
NoMon-C-9-R-DNA_S60_R2_001_P.fastq.gz	Absent	A. curassavica	Rhizosphere	42245930	40479564
NoMon-S-11-L-DNA_S34_R1_001_P.fastq.gz	Absent	A. syriaca	Phyllosphere	49994975	202187
NoMon-S-11-L-DNA_S34_R2_001_P.fastq.gz	Absent	A. syriaca	Phyllosphere	49994975	202187
NoMon-S-11-R-DNA_S64_R1_001_P.fastq.gz	Absent	A. syriaca	Rhizosphere	62709135	60304614
NoMon-S-11-R-DNA_S64_R2_001_P.fastq.gz	Absent	A. syriaca	Rhizosphere	62709135	60304614
NoMon-S-15-R-DNA_S67_R1_001_P.fastq.gz	Absent	A. syriaca	Rhizosphere	54247578	51986991
NoMon-S-15-R-DNA_S67_R2_001_P.fastq.gz	Absent	A. syriaca	Rhizosphere	54247578	51986991
NoMon-S-18-L-DNA_S40_R1_001_P.fastq.gz	Absent	A. syriaca	Phyllosphere	48557924	183563
NoMon-S-18-L-DNA_S40_R2_001_P.fastq.gz	Absent	A. syriaca	Phyllosphere	48557924	183563
NoMon-S-18-R-DNA_S70_R1_001_P.fastq.gz	Absent	A. syriaca	Rhizosphere	52366450	50259421
NoMon-S-18-R-DNA_S70_R2_001_P.fastq.gz	Absent	A. syriaca	Rhizosphere	52366450	50259421
NoMon-S-20-L-DNA_S48_R1_001_P.fastq.gz	Absent	A. syriaca	Phyllosphere	44715813	163211
NoMon-S-20-L-DNA_S48_R2_001_P.fastq.gz	Absent	A. syriaca	Phyllosphere	44715813	163211
NoMon-S-20-R-DNA_S78_R1_001_P.fastq.gz	Absent	A. syriaca	Rhizosphere	48178085	45726517
NoMon-S-20-R-DNA_S78_R2_001_P.fastq.gz	Absent	A. syriaca	Rhizosphere	48178085	45726517
NoMon-S-4-L-DNA_S26_R1_001_P.fastq.gz	Absent	A. syriaca	Phyllosphere	51174288	161239
NoMon-S-4-L-DNA_S26_R2_001_P.fastq.gz	Absent	A. syriaca	Phyllosphere	51174288	161239
NoMon-S-4-R-DNA_S57_R1_001_P.fastq.gz	Absent	A. syriaca	Rhizosphere	39717815	38253486
NoMon-S-4-R-DNA_S57_R2_001_P.fastq.gz	Absent	A. syriaca	Rhizosphere	39717815	38253486
NoMon-S-7-L-DNA_S27_R1_001_P.fastq.gz	Absent	A. syriaca	Phyllosphere	43433352	269004
NoMon-S-7-L-DNA_S27_R2_001_P.fastq.gz	Absent	A. syriaca	Phyllosphere	43433352	269004
NoMon-T-11-L-DNA_S35_R1_001_P.fastq.gz	Absent	A. tuberosa	Phyllosphere	47509701	219143
NoMon-T-11-L-DNA_S35_R2_001_P.fastq.gz	Absent	A. tuberosa	Phyllosphere	47509701	219143
NoMon-T-11-R-DNA_S65_R1_001_P.fastq.gz	Absent	A. tuberosa	Rhizosphere	50505759	48174330
NoMon-T-11-R-DNA_S65_R2_001_P.fastq.gz	Absent	A. tuberosa	Rhizosphere	50505759	48174330
NoMon-T-14-L-DNA_S36_R1_001_P.fastq.gz	Absent	A. tuberosa	Phyllosphere	44930617	592565
NoMon-T-14-L-DNA_S36_R2_001_P.fastq.gz	Absent	A. tuberosa	Phyllosphere	44930617	592565
NoMon-T-14-R-DNA_S66_R1_001_P.fastq.gz	Absent	A. tuberosa	Rhizosphere	48312708	45793340
NoMon-T-14-R-DNA_S66_R2_001_P.fastq.gz	Absent	A. tuberosa	Rhizosphere	48312708	45793340
NoMon-T-15-R-DNA_S68_R1_001_P.fastq.gz	Absent	A. tuberosa	Rhizosphere	46579105	44700592
NoMon-T-15-R-DNA_S68_R2_001_P.fastq.gz	Absent	A. tuberosa	Rhizosphere	46579105	44700592
NoMon-T-16-L-DNA_S37_R1_001_P.fastq.gz	Absent	A. tuberosa	Phyllosphere	50235312	259454
NoMon-T-16-L-DNA_S37_R2_001_P.fastq.gz	Absent	A. tuberosa	Phyllosphere	50235312	259454
NoMon-T-18-L-DNA_S41_R1_001_P.fastq.gz	Absent	A. tuberosa	Phyllosphere	41175392	305182
NoMon-T-18-L-DNA_S41_R2_001_P.fastq.gz	Absent	A. tuberosa	Phyllosphere	41175392	305182
NoMon-T-18-R-DNA_S71_R1_001_P.fastq.gz	Absent	A. tuberosa	Rhizosphere	47343554	45308485
NoMon-T-18-R-DNA_S71_R2_001_P.fastq.gz	Absent	A. tuberosa	Rhizosphere	47343554	45308485
NoMon-T-20-L-DNA_S49_R1_001_P.fastq.gz	Absent	A. tuberosa	Phyllosphere	53287789	277648
NoMon-T-20-L-DNA_S49_R2_001_P.fastq.gz	Absent	A. tuberosa	Phyllosphere	53287789	277648
NoMon-T-20-R-DNA_S79_R1_001_P.fastq.gz	Absent	A. tuberosa	Rhizosphere	47364012	45131495
NoMon-T-20-R-DNA_S79_R2_001_P.fastq.gz	Absent	A. tuberosa	Rhizosphere	47364012	45131495
Powersoil-blank-1-DNA_S86_R1_001_P.fastq.gz	None	None	Kit blank control	34700	0
Powersoil-blank-1-DNA_S86_R2_001_P.fastq.gz	None	None	Kit blank control	34700	0
Powersoil-blank-2-DNA_S87_R1_001_P.fastq.gz	None	None	Kit blank control	31002	0
Powersoil-blank-2-DNA_S87_R2_001_P.fastq.gz	None	None	Kit blank control	31002	0
Zymo-blank-1-DNA_S18_R1_001_P.fastq.gz	None	None	Kit blank control	115302	0
Zymo-blank-1-DNA_S18_R2_001_P.fastq.gz	None	None	Kit blank control	115302	0
Zymo-blank-2-DNA_S19_R1_001_P.fastq.gz	None	None	Kit blank control	86023	0
Zymo-blank-2-DNA_S19_R2_001_P.fastq.gz	None	None	Kit blank control	86023	0
Zymo-microbial-standard-DNA_S88_R1_001_P.fastq.gz	None	None	Microbial standard	54333159	39153542
Zymo-microbial-standard-DNA_S88_R2_001_P.fastq.gz	None	None	Microbial standard	54333159	39153542

## Sheet: S3
Supplemental Table 3: Summary of results from Kruskal-Wallis tests on alpha diversity metrics compared across plant spp. and insect presence in the phyllosphere and rhizosphere.
Shannon Diversity Index (H)	Degrees of freedom	Sample size	H statistic	Effect size	Magnitude	Pr(>F)
Phyllosphere
Plant spp.	2	22	1.30807	-0.0364173	Small	0.52
Insect presence	1	22	1.77419	0.0387097	Small	0.183
Rhizosphere
Plant spp.	2	30	1.59742	-0.0149104	Small	0.45
Insect presence	1	30	0.36172	-0.0227957	Small	0.548
Evenness	Degrees of freedom	Sample size	H statistic	Effect size	Magnitude	Pr(>F)
Phyllosphere
Plant spp.	2	22	1.12489	-0.0460583	Small	0.57
Insect presence	1	22	1.60121	0.0300605	Small	0.206
Rhizosphere
Plant spp.	2	30	3.28516	0.0475986	Small	0.193
Insect presence	1	30	0.000430108	-0.0356989	Small	0.983
Simpson Diversity	Degrees of freedom	Sample size	H statistic	Effect size	Magnitude	Pr(>F)
Phyllosphere
Plant spp.	2	22	1.12489	-0.0460583	Small	0.57
Insect presence	1	22	1.60121	0.0300605	Small	0.206
Rhizosphere
Plant spp.	2	30	3.28516	0.0475986	Small	0.193
Insect presence	1	30	0.000430108	-0.0356989	Small	0.983
Observed spp.	Degrees of freedom	Sample size	H statistic	Effect size	Magnitude	Pr(>F)
Phyllosphere
Plant spp.	2	22	0.911862	-0.0572704	Small	0.634
Insect presence	1	22	1.15681	0.00784038	Small	0.282
Rhizosphere
Plant spp.	2	30	1.41161	-0.0217921	Small	0.494
Insect presence	1	30	6.2972	0.189186	Large	0.0121

## Sheet: S4
Supplemental Table 4: Summary of PERMANOVA of Bray-Curtis dissimilarity comparing taxonomic profiles of phyllosphere and rhizosphere communities across plant spp. and insect presence.
	Degrees of freedom	Sum of Squares	Means Squared	F statistic	R2	Pr(>F)
Phyllosphere
Plant spp.	2	0.8066	0.4033	1.1092	0.1028	0.3458
Insect presence	1	0.7388	0.7388	2.0318	0.09416	0.0564
Plant spp. x Insect presence	2	0.483	0.2415	0.6642	0.06156	0.8169
Residuals	16	5.8178	0.3636		0.74148
Rhizosphere
Plant spp.	2	0.18319	0.09159	5.1045	0.26514	0.0001
Insect presence	1	0.03264		1.8189	0.04724	0.0478
Plant spp. x Insect presence	2	0.04443	0.02222	1.2381	0.06431	0.1893
Residuals	24	0.43065	0.01794		0.62331

## Sheet: S5
Supplemental Table 5: Summary of PERMDISP test of Bray-Curtis dissimilarity for taxonomic profiles of phyllosphere and rhizosphere communities across plant spp. and insect presence.
	Degrees of freedom	Sum of Squares	Means Squared	F	# permutations	Pr(>F)
Phyllosphere
Plant spp.	2	0.09913	0.049567	1.2842	9999	0.3006
Insect presence	19	0.73337	0.038598
Plant spp. x Insect presence	1	0.03413	0.034126	1.928	9999	0.1791
Residuals	20	0.354	0.0177
Rhizosphere
Plant spp.	2	0.0009978	0.00049891	0.7716	9999	0.4689
Insect presence	27	0.0174569	0.00064655
Plant spp. x Insect presence	1	0.0042571	0.0042571	6.5423	9999	0.0143
Residuals	28	0.0182195	0.0006507

## Sheet: S6
Supplemental Table 6: Summary of pairwise PERMANOVA of Bray-Curtis dissimilarity for each microbiome type (phyllosphere and rhizosphere). These comparisons tested for differences in taxonomic composition between each individual plant spp.
	Degrees of freedom	Sum of Squares	Means Squared	F statistic	R2	Pr(>F)
Phyllosphere
A. curassavica vs A. syriaca	1	0.5372	0.5372	1.5066	0.10386	0.172
Residuals	13	4.6353	0.3566		0.89614
A. curassavica vs A. tuberosa	1	0.5179	0.5179	1.5282	0.10519	0.155
Residuals	13	4.4055	0.3389		0.89481
A. syriaca vs A. tuberosa	1	0.1371	0.1371	0.3266	0.02649	0.935
Residuals	12	5.0384	0.4198	0.97351
Rhizosphere
A. curassavica vs A. syriaca	1	0.07061	0.07061	3.9305	0.17923	0.001
Residuals	18	0.32337	0.01796		0.82077
A. curassavica vs A. tuberosa	1	0.10147	0.10147	5.12	0.22145	0.001
Residuals	18	0.35672	0.01982		0.77855
A. syriaca vs A. tuberosa	1	0.1027	0.1027	5.5126	0.23445	0.001
Residuals	18	0.33534	0.01863		0.76555

## Sheet: S7
Supplemental Table 7: Summary of total gene relative abundance (for genes with assigned KOs),grouped by KEGG orthology functional category, for both the phyllosphere and rhizosphere in each plant spp.
KEGG Functional Category	A. curassavica	A. syriaca	A. tuberosa
Phyllosphere
Amino acid metabolism	0.0903858	0.0886998	0.0965425
Biosynthesis of other secondary metabolites	0.016473	0.0182155	0.016353
Carbohydrate metabolism	0.0751989	0.0778567	0.0823951
Cellular processes	0.0561668	0.0580712	0.0543839
Energy metabolism	0.0305676	0.0278925	0.0335409
Environmental information processing	0.0709881	0.0705944	0.065748
Folding, sorting and degradation	0.00698561	0.00669311	0.00761984
Glycan biosynthesis and metabolism	0.0135176	0.0152775	0.0140213
Lipid metabolism	0.0247359	0.0258819	0.0253434
Metabolism of cofactors and vitamins	0.0265594	0.0257074	0.028447
Metabolism of other amino acids	0.0166932	0.0151123	0.016584
Metabolism terpenoids and polyketides	0.013152	0.0111827	0.0105816
Nucleotide metabolism	0.0142355	0.013478	0.013512
Organismal systems	0.0762471	0.0843754	0.0901515
Protein families: genetic information processing	0.106097	0.105924	0.101531
Protein families: metabolism	0.0574838	0.0607705	0.0621875
Protein families: signaling and cellular processes	0.177565	0.176711	0.161519
Replication and repair	0.0269735	0.0239354	0.0190417
Transcription	0.00543962	0.00525166	0.00471054
Translation	0.010289	0.0108247	0.0114639
Xenobiotics biodegradation and metabolism	0.0281803	0.0270295	0.0326745
Other	0.0560655	0.0505151	0.0516479
Rhizosphere
Amino acid metabolism	0.0716707	0.0729638	0.0721823
Biosynthesis of other secondary metabolites	0.0156082	0.0151335	0.0149704
Carbohydrate metabolism	0.101412	0.100745	0.100709
Cellular processes	0.0558241	0.0567496	0.0571076
Energy metabolism	0.0425814	0.0416765	0.0420625
Environmental information processing	0.067364	0.067787	0.0684458
Folding, sorting and degradation	0.00866832	0.00846879	0.00851911
Glycan biosynthesis and metabolism	0.0216739	0.0211304	0.0209924
Lipid metabolism	0.0183694	0.0188465	0.0185823
Metabolism of cofactors and vitamins	0.0328828	0.033009	0.032608
Metabolism of other amino acids	0.0176068	0.0180211	0.017904
Metabolism terpenoids and polyketides	0.0103874	0.0105103	0.0104198
Nucleotide metabolism	0.0187611	0.0185402	0.018513
Organismal systems	0.0716815	0.0723549	0.0730876
Protein families: genetic information processing	0.0999877	0.0982209	0.0978787
Protein families: metabolism	0.0798224	0.0792279	0.0785048
Protein families: signaling and cellular processes	0.148666	0.148954	0.149774
Replication and repair	0.0190279	0.0184184	0.0187104
Transcription	0.00210673	0.00215857	0.00205806
Translation	0.0109568	0.0108529	0.0107226
Xenobiotics biodegradation and metabolism	0.0234031	0.0246865	0.0246178
Other	0.0615386	0.061544	0.0616304

## Sheet: S8
Supplemental Table 8: Summary of PERMANOVA of Bray-Curtis dissimilarity for functional profiling of bacterial genes for each microbiome type (phyllosphere and rhizosphere) comparing across plant spp. and insect presence.
	Degrees of freedom	Sum of Squares	Means Squared	F statistic	R2	Pr(>F)
Phyllosphere
Plant spp.	2	1.833	0.9165	2.5728	0.20606	0.0001
Insect presence	1	0.3832	0.3832	1.0758	0.04308	0.2989
Plant spp. x Insect presence	2	0.6237	0.3119	0.8755	0.07011	0.7693
Residuals	17	6.0559	0.35623		0.68075
Rhizosphere
Plant spp.	2	0.42759	0.2138	2.4043	0.14466	0.0001
Insect presence	1	0.1466	0.1466	1.6481	0.04958	0.0057
Plant spp. x Insect presence	2	0.2475	0.1238	1.3917	0.08374	0.0076
Residuals	24	2.13415	0.088923		0.72202

## Sheet: S9
Supplemental Table 9: Summary of pairwise PERMANOVA of Bray-Curtis dissimilarity (for functional profiling of bacterial genes) for each microbiome type (phyllosphere and rhizosphere). These comparisons tested for differences in composition between functional gene profiles between each individual plant spp.
	Degrees of freedom	Sum of Squares	Means Squared	F statistic	R2	Pr(>F)
Phyllosphere
A. curassavica vs A. syriaca	1	1.0773	1.0773	3.2426	0.18806	0.001
Residuals	14	4.6512	0.33223		0.81194
A. curassavica vs A. tuberosa	1	1.03	1.03	2.9888	0.18693	0.001
Residuals	13	4.4802	0.34463		0.81307
A. syriaca vs A. tuberosa	1	0.6315	0.6315	1.6439	0.11226	0.002
Residuals	13	4.9943	0.38418		0.88774
Rhizosphere
A. curassavica vs A. syriaca	1	0.2349	0.2349	2.6451	0.12812	0.001
Residuals	18	1.59865	0.088814		0.87188
A. curassavica vs A. tuberosa	1	0.1612	0.1612	1.6499	0.08396	0.001
Residuals	18	1.75825	0.09768		0.91604
A. syriaca vs A. tuberosa	1	0.2453	0.2453	2.5981	0.12613	0.001
Residuals	18	1.69951	0.094417		0.87387

[truncated: 21 more sheets: S10, S11, S12, S13, S14, S15, S16, S17, S18, S19, S20, S21, S22, S23, S24, S25, S26, S27, S28, S29 …]
